# Supplementary material for: How villagers in central Sierra Leone understand infection risks under threat of Covid-19
Source: PLoS One. 2020 Jun 24;15(6):e0235108. doi: 10.1371/journal.pone.0235108 (PMC7314007; doi:10.1371/journal.pone.0235108)
Supplement: S1 Data — (XLSX) [file pone.0235108.s001.xlsx]

## Sheet: Sheet1
LOCATION	DATE	PHOTO/NOTEBOOK	REFERENCE	NAME	GENDER	CHOICE (Mango = B)	COMMENT									chance, probability	information in stones	laws, rules	preventive measures	other
Tawovehun	2020-04-02	G1	G1		F	B	says there is a chance to die									X
Tawovehun		G1	G2		F	B	If is sick I will recover well													X
Tawovehun		G1	G3		F	B	because it will not die													X
Tawovehun		G1	G4		F	B	because I will not die													X
Tawovehun		G1	G5		M	A	if you do not protect yourself you will die												X
Tawovehun		G1	G6		M	B	To take care of yourself												X
Tawovehun		G1	G7		M	B	to protect yourself												X
Tawovehun		G1	G8		M	B	protection is better than cure												X
Tawovehun		G1	G9		M	C (both)	prevention is better than cure, undergoes the rules to safeguard life, like handwashing, don't tough, stop over-crowding											X
Tawovehun		G1	G10		F	A	take the rules											X
Tawovehun		G2	G11		F	A	She believes that with the preventative method we can fight the diseases with rules											X	X
Tawovehun		G2	G12		F	B	you will live if you prevent yourself, and you will live long												X
Tawovehun		G2	G13		F	B	she hopes that she will survive if she follows the prevntative method												X
Tawovehun		G2	G14		F	A	I can only prevent myself by keeping the rule that governs the environment											X	X
Tawovehun		G2	G15		F	C (both)	Both the diseases are the same so you can only be saved if you follow the preventative method									X			X
Tawovehun		G2	G16		F	A	without prevention the disease will spread so we should follow the rules and regulations											X	X
Tawovehun		G2	G17		M	B	the only thing I can say is that unless we fight against the disease so that we can prevent ourselves from not getting that kind of disease												X
Tawovehun		G2	G18		F	A	prevention is better than cure, if we prevent we can win the battle												X
Tawovehun		G3	G19		M	C (both)	There is a possibility that you will die. Even though there is a chance that for B there is a 9 chance of not getting the disease. The chance of getting the disease is 9. If all advice is followed for A [chance of not dying] is 9 stones. Both say if you don't follow advice you will die									X	X		X
Tawovehun		G3	G20		F	A	Because there is a greater chance of not dying									X
Tawovehun		G3	G21		F	A	Because of the 9 chances of not dying									X	X
Tawovehun		G3	G22		F	A	Due to the nine chance of not dying									X
Tawovehun		G3	G23		F	A	Mentions about death, but there is more chance of not dying									X		X
Tawovehun		G4	G24		M	C (both)	It is all bad due to the fact that there is not treatment; the only remedy is having strong bye-laws in place									X				X
Tawovehun		G4	G25		F	A	The only remedy is in God because we can't do anything [about it] it kills													X
Tawovehun		G4	G26		F	C (both)	Both sicknesses are bad because there is no treatment so far; continuous hand-washing is the only way out									X			X
Tawovehun		G4	G27		M	C (both)	Both diseases are bad because [they] cause spread which affects our standard of living									X				X
Tawovehun		G5	G28		F	C (both)	Both are almost the same because all lead to death									X
Tawovehun		G5	G29		F	C (both)	Both seem the same, afterwards survivals can emerge									X
Tawovehun		G5	G30		F	A	The more infection case arise due to too much gathering													X
Tawovehun		G5	G31		M	B	A chance of survival because the number of non-infected is high									X	X
Tawovehun		G5	G32		F	C (both)	Both sicknesses are bad. Nobody has ever sworn of being sick									X
Tawovehun		G6	G33		F	B	The non-infected rate is high, so I prefer this									X
Tawovehun		G6	G34		F	B	The death level is too high which means is too dangerous for us as humans									X
Tawovehun		G6	G35		F	C (both)	Because all involve death which seems bad									X
Tawovehun		G6	G36		F	C (both)	Both diseases seem the same and they are both bad except God help you									X
Tawovehun		G6	G37		F	B	Too much of interactions cause spread of virus. If one keeps to the bye-laws then you will not be infected											X
Tawovehun		G7	G38		F	C (both)	All diseases are bad and every human being is liable to get sickness but one may or may not survive it if God say so									X
Tawovehun		G8	G39		F	C (both)	She said is the same thing, that what the orange said is the same with the mango the just turns it over for us									X
Tawovehun		G8	G40		M	C (both)	He said that is the A and B the only thing is that we must take precautions. As for me both of them are giving advice									X		X	X
Tawovehun		G8	G41		M	B	Because in the first place the mango put 9 stones which says you will be a victim but not die and another 5 stones which says even is you will be a victim you will survive									X	X
Tawovehun		G9	G42		F	B	Which says there is one chance to be infected and 9 not to be infected and 5 even when a victim but survive through preventative measures									X	X		X
Tawovehun		G9	G43		M	A	Reason being the [that?] some sickness are worse than death the moment you get sick all your freedom is sieze, and you will even pray to god for you to die									X
Tawovehun		G9	G44		F	B	[This option] say I will not be infected, and I will not die. Because no one will swear on sickness. So this is a warning that we must take all preventive measures.									X	X		X	X
Tawovehun		G10	G45		F	B	Chance of not infected and not dying is greater. 9 stones for not being a victim and 5 stone if being a victim but survive through the rules and regulation os the sickness. Like what we did during the Ebola crisis.									X	X		X
Tawovehun		G10	G46		F	B	Prefer the option which says I will not die by identifying it with 9 stones. So with that I should take all preventive measures									X	X
Tawovehun		G11	G47		M	A	Because of 9 chances of not dying									X	X
Tawovehun		G11	G48		F	A	If I follow the rules I will not catch the sickness											X
Tawovehun		G11	G49		M	B	Because of five chances of not dying									X	X
Tawovehun		G11	G50		M	B	nine chances of not being infected									X	X
Tawovehun		G11	G51		M	B	nine chances of not being infected									X	X
Tawovehun		G11	G52		M	C (both)	I fear both because of the poverty status of Africa									X
Tawovehun		G11	G53		M	B	because of 9 chance of not being infected									X	X
Tawovehun		G12	G54		F	B	If I have this, I will go to hospital													X
Tawovehun		G12	G55		M	A	I will take the private mention [?]													X
Tawovehun		G12	G56		M	B	Without food I will die, but before that you will visit the hospital													X
Tawovehun		G12	G57		M	B	The day will found out the sick I will go to the nearest hospital													X
Tawovehun		G13	G58		M	B	With all the sickness the faith is I will to the Hospital for the treatment so that I will not die													X
Tawovehun		G13	G59		M	B	With [this] sickness I will go to the hospital for treatment, if not I will die
Tawovehun		G14	G60		M	C (both)	Because both of these are talking about death									X
Tawovehun		G14	G61		M	B	Because if you protect yourself you will be free from this disease												X
Tawovehun		G14	G62		F	B	You have to protect yourself. Because if you don't protect yourself you will end up getting the disease												X
Tawovehun		G14	G63		M	B	According to the nine stones say if you protect yourself you will not have this disease									X	X
Tawovehun		G15	G64		F	C (both)	Because both of them are talking about death									X
Tawovehun		G15	G65		M	B	If you protect yourself by keeping the laws											X
Tawovehun		G15	G66		F	C (both)	Both of them are bad									X
Tawovehun		G15	G67		F	C (both)	Both of them are really bad because they are talking about death									X
Tawovehun		G16	G68		M	B	I believe if you keep all the laws by washing my hands, practice social distancing, I will not come in contact with this disease											X	X
Tawovehun		G16	G69		F	C (both)	Both of them are bad. Because the chance of infection are very delicate									X
Tawovehun		G16	G70		F	B	Because the nine stone is talking about protect and I believe if I protect myself I will not have this disease									X	X		X
Tawovehun		G18	G71		F	B	The chance of not infected in B is saying if you protect yourself by washing your hands and keeping all other laws you may not end having it (disease) because of the 9 stones									X	X	X	X
Tawovehun		G18	G72		F	C (both)	Both of them are the same									X
					43	35										42	16	12	23	13
					29
Taninihun	2020-04-01	K1	K1		F	A	Because the chance of dying os too high so I should always wash hands (because chance of dying is one stone)									X	X		X
Taninihun		K1	K2		F	B	Because the chance of dying is not too high so I will avoid touching of people, practice hand washing for me not to have the disease									X	X		X
Taninihun		K1	K3		F	B	Because disease B is the chance of infection according to the nine stones have already told me that if I keep to the laws									X	X
Taninihun		K2	K4		M	B	Nine chance of not being infected Option B. One can also be save is visit health post when suspect headache pain around the neck. If hide the illneess will helpt to spread the illness.									X				X
Taninihun		K2	K5		M	B	9 chance of not being infected. I pray that I am not infected									X	X
Taninihun		K2	K6		M	B	I don't want to be infected. Since if ?? I will secure myself not to be infected												X
Taninihun		K2	K7		M	B	9 chance of not being infected. I will follow all the rules and prvent the illness									X	X	X
Taninihun		K3	K8		M	A	because of 9 chance of not dying if I follow the laid down rules of the illness. I should not touch ?? And stick to frequent handwash									X	X		X
Taninihun		K3	K9		F	A	A possibility to get the sick if one stick to the preventive measures will not die									X
Taninihun		K4	K10		F	B	Because in the first place one stone said that it is a chance to get the virus and 9 of not getting it, so with that she will protect herself and her family from this disease									X	X
Taninihun		K4	K11		F	B	She chose the 5 stones which says if she got infected she will survive it if only she takes all the precautiorns									X	X		X
Taninihun		K4	K12		F	B	She said that is only she took all the preventive meausres she will not die												X
Taninihun		K8	K13		M	B	We have to keep the byelaws of the country by the government. If you followed it well yoI will not infect or be a victim											X
Taninihun		K8	K14		M	A	This is a severe virus and can kill, That is why there is more infection connection													X
Taninihun		K8	K15		M	A	Gatherings cause the spread of the virus, therefore keep washing hands. Though the infection is great death will minimise. Also eating first without washing can infect you.												X
Taninihun		K8	K16		M	A	If you keep to the hand washing and still group yourself you will be infected												X
Taninihun		K9	K17		M	A	I prefer it because it affects me so I can share my experience with the victim and not die													X
Taninihun		K9	K18		F	B	You have to take good care of yourself and do the necessary hygiene												X
Taninihun		K9	K19		F	B	Avoid body contact and stay away from public transport until the diease ends												X
Taninihun		K10	K20		M	B	One has to take precuationary measures by staying away from eating rats and other rodents												X
Taninihun		K11	K21		M	B	You will live if you prevent yourself from it, though the diease is real												X
Taninihun		K11	K22		M	C (both)	According to him, he says both diseases are the same so he will only live by the preventives mentioned									X			X
Taninihun		K12	K23		F	A	She has now understood that the diease is real and with that [she] will under go the preventives mentioned in order to save herself												X
Taninihun		K12	K24		F	B	She understands that there is hope to her that she will survive if she follows the prevention												X
Taninihun		K12	K25		F	B	According to B she understood that she will not get the disease if she uses the prevention mentioned										X		X
Taninihun		K12	K26		F	A	Gives knowledge to her that she will only survive by preventing herself from this diease and even understands that of she prevents herself she will not get contact with it									X			X
Taninihun		K12	K27		F	A	As far as she understands that there is a way to get and not get, she will only follow the step of not getting the disease												X
Taninihun		K12	K28		F	B	It explains to her that the diease is real but you will not get it follows the rules											X
Taninihun		K13	K29		F	B	Chooses mango leaf	because there is the possibility to get the sick but you will survive at the end of all the struggle only if they live by the preventive method								X			X
Taninihun		K13	K30		F	B	Mango leaf because it indicates that there is a possibleto catch the sick but you will not die but you will survive									X
Taninihun		K13	K31		F	B	Choose mango leaf because I say that you will not catch the sick at all if you live by the preventive method									X			X
Taninihun		K13	K32		M	A	chose orange leaf because it indicates that there is a possibility to get sick because if you did not live by the preventive method this will be the cause to catch the sick but if you live by the preventive method this will be a possibility of not catching the sick at all									X			X
Taninihun		K13	K33		F	B	Further to say that there is a possibility of not catching the sick if only you live by the preventive method you will live wuthout getting the sick									X			X
Taninihun		K13	K34		M	A	chose orange leaf because it indicates that there is a possibility of getting the sick if only you did not live by the preventive method prescribed at the medical level but only if you by the presribed method you will live without getting it at all									X			X
Taninihun		K13	K35		M	A	Say it is a possibility to get the sick and so die if you do not live by the preventive method but only if you obey the rules of the medical officials									X		X	X
					19	13										19	9	4	24	3
					16											61	25	16	47	16
